# Supplementary material for: A Systematic Review of Therapeutic Approaches Used in Experimental Models of Interstitial Cystitis/Bladder Pain Syndrome
Source: Biomedicines. 2021 Jul 22;9(8):865. doi: 10.3390/biomedicines9080865 (PMC8389661; doi:10.3390/biomedicines9080865)
Supplement: Supplementary file 1 [file biomedicines-09-00865-s001.zip]

Archive with 1 entries (1 files):
- biomedicines-1313742-supplementary.pdf
